# Supplementary material for: Comparative Transcriptome Analysis Revealing the Different Germination Process in Aryloxyphenoxypropionate-Resistant and APP-Susceptible Asia Minor Bluegrass (Polypogon fugax)
Source: Plants (Basel). 2020 Sep 12;9(9):1191. doi: 10.3390/plants9091191 (PMC7569813; doi:10.3390/plants9091191)
Supplement: Supplementary file 1 [file plants-09-01191-s001.zip]

Archive with 7 entries (7 files):
- Supplemental Table S7.xlsx
- Supplemental Table S6.xlsx
- Supplemental Table S5.xlsx
- Supplemental Table S4.xlsx
- Supplemental Table S3.xlsx
- Supplemental Table S1.xlsx
- Supplemental Table S2.xlsx
