# Supplementary material for: Comparative Transcriptome Analysis Revealing the Different Germination Process in Aryloxyphenoxypropionate-Resistant and APP-Susceptible Asia Minor Bluegrass (Polypogon fugax)
Source: Plants (Basel). 2020 Sep 12;9(9):1191. doi: 10.3390/plants9091191 (PMC7569813; doi:10.3390/plants9091191)
Supplement: Supplementary file 1 [file plants-09-01191-s001.zip › Supplemental Table S7.xlsx]

## Sheet: Sheet1
Table S7. The sequences of RT-PCR primers
Gene	forward primer seq 5'-3'	reverse primer seq 5'-3'
Cluster-37472.23672	GATATCGCGGAACCAGAATGA	GGACCACGATCCCATTTCTT
Cluster-37472.70387	GCCACGACTACCATCTCTTC	ACGTAGGTAGGTAGACCGTATAA
Cluster-51396.0	GACGCAGTTGGTTACCATGA	CGAACCTCGATTCCTTCGATAC
Cluster-37472.23110	GAGCAGAGCCTCAACTTCTT	CCAGGACGTTGGTGATGAA
Cluster-37472.23992	AGGACCTTTGACGAGCTTTAC	CTCGGCTGATGCCTTAGAAT
Cluster-37472.76697	CTGGAGGCTGAAATGATGGA	CTTCCAGTATCACCTCGGATTC
Cluster-37472.6593	GGAGGAGATCATGAAGATCGTG	CCTCCTGGTTATCATCGTCATC
Cluster-48355.0	CAGACGAAGCCACGAGAAA	CGGAGTAGTTGGTTGGTATGG
Cluster-37472.85108	CCTCAAGAAGGCTGGTGTATTC	GGTTCTTCTCGCCAGTAATCTC
Cluster-37472.21027	ACCCAGAAGGACAAGGACTA	TGTGGATGGTCAGGTAGAGA
Cluster-38121.0	GGAGTACAACACTGCCAACA	CCCTTTCCACCGCTAACAATA
Cluster-41938.0	CCGTTCTTCCTACTCGTTACTTC	CGAGGAGCTTGAGGATAAGAAC
Cluster-35171.2	CTTCGTACCGTCACCACAAT	GTGAAGCTCCTCCTCAATCTC
Cluster-37472.39187	CCATGATCTCCGCCTTTGAA	CTTTCAGGGTCTTCTCGTTGAG
Cluster-37472.83492	CTCACTTGCTTCATCTCCTCTC	CAATCTTGTCGTAGCCCATCT
Cluster-37472.4287	TCTGTCAGCCATATCCCTACTC	AGTTCTGTGCCGTTGGTAAG
UBQ	GCAAGAAGAAGACCTACACCAAG	CCTTCTGGTTGTAGACGTAGGTG
