# Supplementary material for: Comparative Transcriptome Analysis Revealing the Different Germination Process in Aryloxyphenoxypropionate-Resistant and APP-Susceptible Asia Minor Bluegrass (Polypogon fugax)
Source: Plants (Basel). 2020 Sep 12;9(9):1191. doi: 10.3390/plants9091191 (PMC7569813; doi:10.3390/plants9091191)
Supplement: Supplementary file 1 [file plants-09-01191-s001.zip › Supplemental Table S6.xlsx]

## Sheet: Sheet1
Table S6. The number of DEGs in different comparison settings
comparison setting	Total	Up-regulated	Down-regulated
LR_3dvsLS_3d	19553	6364	13189
LR_6dvsLS_6d	13543	5197	8346
LR_6dvsLR_3d	23123	20055	3068
LS_6dvsLS_3d	11856	8936	2920
