# Supplementary material for: Comparative Transcriptome Analysis Revealing the Different Germination Process in Aryloxyphenoxypropionate-Resistant and APP-Susceptible Asia Minor Bluegrass (Polypogon fugax)
Source: Plants (Basel). 2020 Sep 12;9(9):1191. doi: 10.3390/plants9091191 (PMC7569813; doi:10.3390/plants9091191)
Supplement: Supplementary file 1 [file plants-09-01191-s001.zip › Supplemental Table S5.xlsx]

## Sheet: LR DEGs
Table S5. Go function enrichment of up- or down-regulated genes at 3DAI compared with 6 DAI in LR
Up-regulated DEGs
GO_accession	Description	Term_type	Corrected_pValue	DEG_item	DEG_list	Bg_item	Bg_list
GO:0008152	metabolic process	biological_process	2.8342e-41	8260	13582	33788	61384
GO:0003824	catalytic activity	molecular_function	3.8942e-76	7252	13582	27822	61384
GO:0044699	single-organism process	biological_process	1.0568e-41	6395	13582	25337	61384
GO:0044763	single-organism cellular process	biological_process	1.3376e-07	4566	13582	18973	61384
GO:0044710	single-organism metabolic process	biological_process	1.9587e-48	3992	13582	14737	61384
GO:0016020	membrane	cellular_component	0.00022426	3299	13582	13696	61384
GO:0051179	localization	biological_process	1.9879e-07	2406	13582	9723	61384
GO:0051234	establishment of localization	biological_process	2.4987e-07	2348	13582	9491	61384
GO:0006810	transport	biological_process	1.9401e-07	2340	13582	9449	61384
GO:0044425	membrane part	cellular_component	0.0022201	2222	13582	9206	61384
GO:0016491	oxidoreductase activity	molecular_function	1.4591e-96	2158	13582	6586	61384
GO:0055114	oxidation-reduction process	biological_process	5.9714e-92	2144	13582	6605	61384
GO:1902578	single-organism localization	biological_process	1.1136e-10	1863	13582	7283	61384
GO:0031224	intrinsic component of membrane	cellular_component	9.0433e-07	1833	13582	7331	61384
GO:0044765	single-organism transport	biological_process	2.6255e-10	1832	13582	7176	61384
GO:0016021	integral component of membrane	cellular_component	2.6366e-07	1822	13582	7248	61384
GO:0044281	small molecule metabolic process	biological_process	0.0039077	1594	13582	6479	61384
GO:0005215	transporter activity	molecular_function	4.0519e-09	1239	13582	4728	61384
GO:0044711	single-organism biosynthetic process	biological_process	3.1174e-12	1162	13582	4203	61384
GO:0022857	transmembrane transporter activity	molecular_function	1.0798e-08	1051	13582	3989	61384
GO:0055085	transmembrane transport	biological_process	7.2011e-23	1028	13582	3545	61384
GO:0005975	carbohydrate metabolic process	biological_process	7.1258e-25	1026	13582	3378	61384
GO:0006082	organic acid metabolic process	biological_process	0.007588	911	13582	3576	61384
GO:0043436	oxoacid metabolic process	biological_process	0.0094971	906	13582	3562	61384
GO:0006811	ion transport	biological_process	0.016714	894	13582	3600	61384
GO:0019752	carboxylic acid metabolic process	biological_process	0.0079949	890	13582	3492	61384
GO:0048037	cofactor binding	molecular_function	5.9928e-50	841	13582	2344	61384
GO:0006629	lipid metabolic process	biological_process	5.2296e-19	761	13582	2421	61384
GO:1901135	carbohydrate derivative metabolic process	biological_process	0.0027611	758	13582	2941	61384
GO:0050662	coenzyme binding	molecular_function	5.1743e-47	711	13582	1925	61384
GO:1901575	organic substance catabolic process	biological_process	0.038403	570	13582	2212	61384
GO:0044255	cellular lipid metabolic process	biological_process	3.2224e-09	525	13582	1746	61384
GO:0044283	small molecule biosynthetic process	biological_process	4.538e-06	519	13582	1865	61384
GO:0016798	hydrolase activity, acting on glycosyl bonds	molecular_function	2.3019e-18	518	13582	1615	61384
GO:0044723	single-organism carbohydrate metabolic process	biological_process	2.4011e-08	511	13582	1749	61384
GO:0006753	nucleoside phosphate metabolic process	biological_process	0.0071245	497	13582	1920	61384
GO:0004553	hydrolase activity, hydrolyzing O-glycosyl compounds	molecular_function	1.9722e-21	496	13582	1491	61384
GO:0009117	nucleotide metabolic process	biological_process	0.0096304	489	13582	1894	61384
GO:0051186	cofactor metabolic process	biological_process	1.4869e-05	485	13582	1741	61384
GO:0008610	lipid biosynthetic process	biological_process	2.3019e-18	483	13582	1428	61384
GO:0046906	tetrapyrrole binding	molecular_function	4.0396e-32	459	13582	1229	61384
GO:0020037	heme binding	molecular_function	1.1174e-33	453	13582	1194	61384
GO:0016053	organic acid biosynthetic process	biological_process	1.0138e-06	415	13582	1418	61384
GO:0046394	carboxylic acid biosynthetic process	biological_process	1.0138e-06	415	13582	1418	61384
GO:0016746	transferase activity, transferring acyl groups	molecular_function	1.4057e-12	409	13582	1290	61384
GO:0032787	monocarboxylic acid metabolic process	biological_process	5.5661e-09	405	13582	1331	61384
GO:0019693	ribose phosphate metabolic process	biological_process	0.034508	403	13582	1570	61384
GO:1901657	glycosyl compound metabolic process	biological_process	0.034974	394	13582	1536	61384
GO:0016705	oxidoreductase activity, acting on paired donors, with incorporation or reduction of molecular oxygen	molecular_function	9.5566e-19	394	13582	1152	61384
GO:0016757	transferase activity, transferring glycosyl groups	molecular_function	0.0007711	392	13582	1384	61384
GO:0009116	nucleoside metabolic process	biological_process	0.032711	390	13582	1518	61384
GO:0016614	oxidoreductase activity, acting on CH-OH group of donors	molecular_function	9.4637e-22	378	13582	1047	61384
GO:0006732	coenzyme metabolic process	biological_process	0.010247	366	13582	1365	61384
GO:0005506	iron ion binding	molecular_function	1.6939e-13	332	13582	1002	61384
GO:0016747	transferase activity, transferring acyl groups other than amino-acyl groups	molecular_function	7.8672e-14	330	13582	980	61384
GO:0044712	single-organism catabolic process	biological_process	0.00095275	319	13582	1133	61384
GO:0044262	cellular carbohydrate metabolic process	biological_process	3.2767e-09	304	13582	951	61384
GO:0016616	oxidoreductase activity, acting on the CH-OH group of donors, NAD or NADP as acceptor	molecular_function	4.0887e-14	304	13582	873	61384
GO:0050660	flavin adenine dinucleotide binding	molecular_function	4.5787e-24	292	13582	742	61384
GO:0016758	transferase activity, transferring hexosyl groups	molecular_function	0.00087306	277	13582	945	61384
GO:0034220	ion transmembrane transport	biological_process	0.0426	274	13582	1062	61384
GO:0006118	obsolete electron transport	biological_process	0.00019091	263	13582	910	61384
GO:0008236	serine-type peptidase activity	molecular_function	0.044353	243	13582	891	61384
GO:0017171	serine hydrolase activity	molecular_function	0.044353	243	13582	891	61384
GO:0016209	antioxidant activity	molecular_function	2.1734e-25	234	13582	545	61384
GO:1901565	organonitrogen compound catabolic process	biological_process	0.00030691	223	13582	730	61384
GO:0072330	monocarboxylic acid biosynthetic process	biological_process	4.7311e-09	214	13582	617	61384
GO:0006820	anion transport	biological_process	0.0014161	205	13582	701	61384
GO:0005976	polysaccharide metabolic process	biological_process	1.9189e-05	204	13582	652	61384
GO:0009308	amine metabolic process	biological_process	0.0044583	201	13582	692	61384
GO:0071705	nitrogen compound transport	biological_process	0.00308	201	13582	695	61384
GO:0051287	NAD binding	molecular_function	4.7437e-10	197	13582	553	61384
GO:0006733	oxidoreduction coenzyme metabolic process	biological_process	0.0030458	192	13582	661	61384
GO:0044264	cellular polysaccharide metabolic process	biological_process	2.8953e-06	190	13582	583	61384
GO:0016684	oxidoreductase activity, acting on peroxide as acceptor	molecular_function	6.533e-24	190	13582	423	61384
GO:0006073	cellular glucan metabolic process	biological_process	2.2617e-08	180	13582	514	61384
GO:0044042	glucan metabolic process	biological_process	2.2617e-08	180	13582	514	61384
GO:0006979	response to oxidative stress	biological_process	4.6186e-18	179	13582	427	61384
GO:0042440	pigment metabolic process	biological_process	1.9685e-08	178	13582	496	61384
GO:0009311	oligosaccharide metabolic process	biological_process	0.0013632	175	13582	568	61384
GO:0006576	cellular biogenic amine metabolic process	biological_process	0.044614	173	13582	614	61384
GO:0044106	cellular amine metabolic process	biological_process	0.044614	173	13582	614	61384
GO:0006081	cellular aldehyde metabolic process	biological_process	2.5112e-05	170	13582	533	61384
GO:0006631	fatty acid metabolic process	biological_process	3.2718e-06	170	13582	510	61384
GO:0006804	obsolete peroxidase reaction	biological_process	1.6059e-22	170	13582	370	61384
GO:0004601	peroxidase activity	molecular_function	1.6059e-22	170	13582	370	61384
GO:0042967	acyl-carrier-protein biosynthetic process	biological_process	0.00017252	166	13582	526	61384
GO:0016627	oxidoreductase activity, acting on the CH-CH group of donors	molecular_function	3.3927e-06	163	13582	497	61384
GO:0072524	pyridine-containing compound metabolic process	biological_process	0.0027386	158	13582	521	61384
GO:0042430	indole-containing compound metabolic process	biological_process	0.00669	154	13582	517	61384
GO:0006633	fatty acid biosynthetic process	biological_process	1.5998e-07	154	13582	430	61384
GO:0005984	disaccharide metabolic process	biological_process	0.00058487	153	13582	482	61384
GO:0033013	tetrapyrrole metabolic process	biological_process	0.020552	151	13582	511	61384
GO:0019362	pyridine nucleotide metabolic process	biological_process	0.0024732	145	13582	468	61384
GO:0008202	steroid metabolic process	biological_process	1.9072e-08	145	13582	389	61384
GO:0006694	steroid biosynthetic process	biological_process	1.6909e-08	144	13582	385	61384
GO:0006568	tryptophan metabolic process	biological_process	0.014066	142	13582	482	61384
GO:0006586	indolalkylamine metabolic process	biological_process	0.014066	142	13582	482	61384
GO:0015711	organic anion transport	biological_process	0.037398	141	13582	493	61384
GO:0046496	nicotinamide nucleotide metabolic process	biological_process	0.002584	141	13582	453	61384
GO:0008509	anion transmembrane transporter activity	molecular_function	0.0022201	140	13582	459	61384
GO:0015849	organic acid transport	biological_process	0.030544	139	13582	482	61384
GO:0046942	carboxylic acid transport	biological_process	0.030544	139	13582	482	61384
GO:0005982	starch metabolic process	biological_process	0.00030079	138	13582	423	61384
GO:0005985	sucrose metabolic process	biological_process	0.00030079	138	13582	423	61384
GO:0006720	isoprenoid metabolic process	biological_process	6.8912e-06	136	13582	385	61384
GO:0008299	isoprenoid biosynthetic process	biological_process	6.8912e-06	136	13582	385	61384
GO:0046148	pigment biosynthetic process	biological_process	0.00011921	134	13582	396	61384
GO:0006778	porphyrin-containing compound metabolic process	biological_process	0.0016439	133	13582	413	61384
GO:0005507	copper ion binding	molecular_function	0.00021608	123	13582	377	61384
GO:0071949	FAD binding	molecular_function	1.4155e-08	117	13582	303	61384
GO:0006721	terpenoid metabolic process	biological_process	2.919e-05	112	13582	314	61384
GO:0016114	terpenoid biosynthetic process	biological_process	2.919e-05	112	13582	314	61384
GO:0004497	monooxygenase activity	molecular_function	1.1732e-05	111	13582	321	61384
GO:0006739	NADP metabolic process	biological_process	0.0071245	107	13582	336	61384
GO:0042537	benzene-containing compound metabolic process	biological_process	2.987e-05	106	13582	300	61384
GO:0016052	carbohydrate catabolic process	biological_process	0.012005	105	13582	343	61384
GO:0000428	DNA-directed RNA polymerase complex	cellular_component	0.013071	104	13582	340	61384
GO:0055029	nuclear DNA-directed RNA polymerase complex	cellular_component	0.013071	104	13582	340	61384
GO:0019682	glyceraldehyde-3-phosphate metabolic process	biological_process	0.0086036	103	13582	324	61384
GO:0051156	glucose 6-phosphate metabolic process	biological_process	0.0070739	103	13582	323	61384
GO:0006098	pentose-phosphate shunt	biological_process	0.011178	100	13582	316	61384
GO:0010817	regulation of hormone levels	biological_process	3.6405e-07	100	13582	257	61384
GO:0042445	hormone metabolic process	biological_process	3.6405e-07	100	13582	257	61384
GO:0009081	branched-chain amino acid metabolic process	biological_process	0.011032	99	13582	310	61384
GO:0034754	cellular hormone metabolic process	biological_process	3.1618e-07	99	13582	253	61384
GO:0098656	anion transmembrane transport	biological_process	0.00087976	98	13582	302	61384
GO:0006865	amino acid transport	biological_process	0.018804	97	13582	323	61384
GO:0008514	organic anion transmembrane transporter activity	molecular_function	0.030656	97	13582	325	61384
GO:1903825	organic acid transmembrane transport	biological_process	0.0012745	96	13582	298	61384
GO:0005342	organic acid transmembrane transporter activity	molecular_function	0.013602	96	13582	314	61384
GO:0046943	carboxylic acid transmembrane transporter activity	molecular_function	0.013602	96	13582	314	61384
GO:0016591	DNA-directed RNA polymerase II, holoenzyme	cellular_component	0.0071461	95	13582	299	61384
GO:0006551	leucine metabolic process	biological_process	0.0095896	94	13582	290	61384
GO:0003333	amino acid transmembrane transport	biological_process	0.0004899	94	13582	286	61384
GO:0008207	C21-steroid hormone metabolic process	biological_process	5.3891e-07	92	13582	234	61384
GO:0008209	androgen metabolic process	biological_process	5.3891e-07	92	13582	234	61384
GO:0008210	estrogen metabolic process	biological_process	5.3891e-07	92	13582	234	61384
GO:0003854	3-beta-hydroxy-delta5-steroid dehydrogenase activity	molecular_function	5.3891e-07	92	13582	234	61384
GO:0016229	steroid dehydrogenase activity	molecular_function	5.3891e-07	92	13582	234	61384
GO:0033764	steroid dehydrogenase activity, acting on the CH-OH group of donors, NAD or NADP as acceptor	molecular_function	5.3891e-07	92	13582	234	61384
GO:0006549	isoleucine metabolic process	biological_process	0.0012133	91	13582	263	61384
GO:0006573	valine metabolic process	biological_process	0.0012133	91	13582	263	61384
GO:0018874	benzoate metabolic process	biological_process	0.00020795	89	13582	247	61384
GO:0050661	NADP binding	molecular_function	2.7921e-05	89	13582	250	61384
GO:0052689	carboxylic ester hydrolase activity	molecular_function	0.0049823	87	13582	258	61384
GO:0016701	oxidoreductase activity, acting on single donors with incorporation of molecular oxygen	molecular_function	0.00025296	87	13582	249	61384
GO:0015171	amino acid transmembrane transporter activity	molecular_function	0.0029153	84	13582	263	61384
GO:0006550	isoleucine catabolic process	biological_process	0.00032184	82	13582	225	61384
GO:0006552	leucine catabolic process	biological_process	0.00032184	82	13582	225	61384
GO:0006574	valine catabolic process	biological_process	0.00032184	82	13582	225	61384
GO:0009083	branched-chain amino acid catabolic process	biological_process	0.00032184	82	13582	225	61384
GO:0016628	oxidoreductase activity, acting on the CH-CH group of donors, NAD or NADP as acceptor	molecular_function	0.032667	78	13582	241	61384
GO:0000981	RNA polymerase II transcription factor activity, sequence-specific DNA binding	molecular_function	3.9349e-06	78	13582	213	61384
GO:0044798	nuclear transcription factor complex	cellular_component	0.0049133	77	13582	230	61384
GO:0006367	transcription initiation from RNA polymerase II promoter	biological_process	0.020674	76	13582	239	61384
GO:0090575	RNA polymerase II transcription factor complex	cellular_component	0.003178	76	13582	224	61384
GO:0003857	3-hydroxyacyl-CoA dehydrogenase activity	molecular_function	0.00068781	76	13582	210	61384
GO:0008171	O-methyltransferase activity	molecular_function	0.00012047	76	13582	195	61384
GO:0016108	tetraterpenoid metabolic process	biological_process	1.0841e-05	75	13582	184	61384
GO:0016109	tetraterpenoid biosynthetic process	biological_process	1.0841e-05	75	13582	184	61384
GO:0016116	carotenoid metabolic process	biological_process	1.0841e-05	75	13582	184	61384
GO:0016117	carotenoid biosynthetic process	biological_process	1.0841e-05	75	13582	184	61384
GO:0015994	chlorophyll metabolic process	biological_process	0.046212	74	13582	232	61384
GO:0016638	oxidoreductase activity, acting on the CH-NH2 group of donors	molecular_function	0.010082	65	13582	200	61384
GO:0005618	cell wall	cellular_component	0.0095896	64	13582	190	61384
GO:0016709	oxidoreductase activity, acting on paired donors, with incorporation or reduction of molecular oxygen, NAD(P)H as one donor, and incorporation of one atom of oxygen	molecular_function	2.9533e-05	63	13582	156	61384
GO:0046487	glyoxylate metabolic process	biological_process	0.016167	62	13582	191	61384
GO:0005829	cytosol	cellular_component	0.02988	62	13582	183	61384
GO:0044445	cytosolic part	cellular_component	0.019212	61	13582	176	61384
GO:0005672	transcription factor TFIIA complex	cellular_component	0.00024392	57	13582	139	61384
GO:0019520	aldonic acid metabolic process	biological_process	0.01468	56	13582	161	61384
GO:0019521	D-gluconate metabolic process	biological_process	0.0069967	56	13582	156	61384
GO:0004616	phosphogluconate dehydrogenase (decarboxylating) activity	molecular_function	0.0069967	56	13582	156	61384
GO:0008677	2-dehydropantoate 2-reductase activity	molecular_function	0.020534	50	13582	138	61384
GO:0019354	siroheme biosynthetic process	biological_process	0.046212	48	13582	136	61384
GO:0046156	siroheme metabolic process	biological_process	0.046212	48	13582	136	61384
GO:0043115	precorrin-2 dehydrogenase activity	molecular_function	0.046212	48	13582	136	61384
GO:0004499	N,N-dimethylaniline monooxygenase activity	molecular_function	0.00036456	45	13582	109	61384
GO:0016782	transferase activity, transferring sulfur-containing groups	molecular_function	0.029717	44	13582	129	61384
GO:0006547	histidine metabolic process	biological_process	0.044353	42	13582	119	61384
GO:0052803	imidazole-containing compound metabolic process	biological_process	0.044353	42	13582	119	61384
GO:0000105	histidine biosynthetic process	biological_process	0.044084	41	13582	115	61384
GO:0051187	cofactor catabolic process	biological_process	0.00076506	41	13582	95	61384
GO:0006787	porphyrin-containing compound catabolic process	biological_process	0.00054618	41	13582	94	61384
GO:0033015	tetrapyrrole catabolic process	biological_process	0.00054618	41	13582	94	61384
GO:0016703	oxidoreductase activity, acting on single donors with incorporation of molecular oxygen, incorporation of one atom of oxygen (internal monooxygenases or internal mixed function oxidases)	molecular_function	0.001499	38	13582	90	61384
GO:0046149	pigment catabolic process	biological_process	0.0035055	37	13582	89	61384
GO:0015996	chlorophyll catabolic process	biological_process	0.0016214	36	13582	83	61384
GO:0005835	fatty acid synthase complex	cellular_component	0.00025871	36	13582	74	61384
GO:0016868	intramolecular transferase activity, phosphotransferases	molecular_function	0.0027386	36	13582	90	61384
GO:0047746	chlorophyllase activity	molecular_function	0.0016214	36	13582	83	61384
GO:0008146	sulfotransferase activity	molecular_function	0.00083407	36	13582	84	61384
GO:0004312	fatty acid synthase activity	molecular_function	0.00025871	36	13582	74	61384
GO:0003995	acyl-CoA dehydrogenase activity	molecular_function	0.00018378	35	13582	73	61384
GO:0009733	response to auxin	biological_process	0.0016436	33	13582	83	61384
GO:0018580	nitronate monooxygenase activity	molecular_function	0.00037901	33	13582	72	61384
GO:0004315	3-oxoacyl-[acyl-carrier-protein] synthase activity	molecular_function	0.00015555	33	13582	63	61384
GO:0030248	cellulose binding	molecular_function	0.00089291	31	13582	71	61384
GO:0006536	glutamate metabolic process	biological_process	0.044614	30	13582	81	61384
GO:0004488	methylenetetrahydrofolate dehydrogenase (NADP+) activity	molecular_function	0.04035	30	13582	79	61384
GO:0016641	oxidoreductase activity, acting on the CH-NH2 group of donors, oxygen as acceptor	molecular_function	0.015641	28	13582	72	61384
GO:0006537	glutamate biosynthetic process	biological_process	0.0065567	24	13582	56	61384
GO:0015930	glutamate synthase activity	molecular_function	0.0065567	24	13582	56	61384
GO:0048309	endoplasmic reticulum inheritance	biological_process	0.04487	22	13582	54	61384
GO:0046365	monosaccharide catabolic process	biological_process	0.0060528	22	13582	49	61384
GO:0015696	ammonium transport	biological_process	0.0025303	22	13582	43	61384
GO:0006007	glucose catabolic process	biological_process	0.00079656	20	13582	39	61384
GO:0019320	hexose catabolic process	biological_process	0.00079656	20	13582	39	61384
GO:0008131	primary amine oxidase activity	molecular_function	0.034508	20	13582	48	61384
GO:0004619	phosphoglycerate mutase activity	molecular_function	0.00079656	20	13582	39	61384
GO:0010959	regulation of metal ion transport	biological_process	0.045334	19	13582	45	61384
GO:0043269	regulation of ion transport	biological_process	0.045334	19	13582	45	61384
GO:0048046	apoplast	cellular_component	0.0085455	19	13582	38	61384
GO:0016762	xyloglucan:xyloglucosyl transferase activity	molecular_function	0.0085455	19	13582	38	61384
GO:0016160	amylase activity	molecular_function	0.0041234	19	13582	35	61384
GO:0002115	store-operated calcium entry	biological_process	0.038403	17	13582	38	61384
GO:0051924	regulation of calcium ion transport	biological_process	0.038403	17	13582	38	61384
GO:2001256	regulation of store-operated calcium entry	biological_process	0.038403	17	13582	38	61384
GO:0004506	squalene monooxygenase activity	molecular_function	0.034508	17	13582	37	61384
GO:0004645	phosphorylase activity	molecular_function	0.024394	15	13582	32	61384
GO:0008184	glycogen phosphorylase activity	molecular_function	0.024394	15	13582	32	61384
GO:0004556	alpha-amylase activity	molecular_function	0.00094747	15	13582	23	61384
GO:0046537	2,3-bisphosphoglycerate-independent phosphoglycerate mutase activity	molecular_function	0.00024392	15	13582	25	61384
Down-regulated DEGs
GO_accession	Description	Term_type	Corrected_pValue	DEG_item	DEG_list	Bg_item	Bg_list
GO:0005488	binding	molecular_function	0.001182	1054	1681	32530	61384
GO:0006807	nitrogen compound metabolic process	biological_process	0.049286	619	1681	18640	61384
GO:0005623	cell	cellular_component	0.020169	599	1681	17946	61384
GO:0044464	cell part	cellular_component	0.020169	599	1681	17946	61384
GO:0034641	cellular nitrogen compound metabolic process	biological_process	0.018431	579	1681	16984	61384
GO:0005622	intracellular	cellular_component	0.042886	547	1681	16435	61384
GO:0006139	nucleobase-containing compound metabolic process	biological_process	0.033391	486	1681	13687	61384
GO:0005515	protein binding	molecular_function	0.019636	460	1681	12400	61384
GO:0090304	nucleic acid metabolic process	biological_process	0.0020842	442	1681	11601	61384
GO:0003676	nucleic acid binding	molecular_function	1.2378e-06	412	1681	10021	61384
GO:0010467	gene expression	biological_process	0.01003	378	1681	10514	61384
GO:0016070	RNA metabolic process	biological_process	0.01003	327	1681	8600	61384
GO:0003677	DNA binding	molecular_function	0.0011196	266	1681	6398	61384
GO:0019222	regulation of metabolic process	biological_process	0.019636	258	1681	6558	61384
GO:0060255	regulation of macromolecule metabolic process	biological_process	0.0099659	250	1681	6186	61384
GO:0031323	regulation of cellular metabolic process	biological_process	0.019636	246	1681	6216	61384
GO:0080090	regulation of primary metabolic process	biological_process	0.010986	245	1681	6092	61384
GO:0051171	regulation of nitrogen compound metabolic process	biological_process	0.01003	236	1681	5811	61384
GO:0010468	regulation of gene expression	biological_process	0.026705	223	1681	5589	61384
GO:2000112	regulation of cellular macromolecule biosynthetic process	biological_process	0.040806	217	1681	5503	61384
GO:0010556	regulation of macromolecule biosynthetic process	biological_process	0.040806	217	1681	5511	61384
GO:0031326	regulation of cellular biosynthetic process	biological_process	0.040806	217	1681	5511	61384
GO:0009889	regulation of biosynthetic process	biological_process	0.040806	217	1681	5515	61384
GO:0016817	hydrolase activity, acting on acid anhydrides	molecular_function	0.03705	139	1681	3106	61384
GO:0016818	hydrolase activity, acting on acid anhydrides, in phosphorus-containing anhydrides	molecular_function	0.024072	130	1681	2803	61384
GO:0016887	ATPase activity	molecular_function	0.026705	79	1681	1489	61384
GO:0045735	nutrient reservoir activity	molecular_function	9.7802e-21	36	1681	176	61384
GO:0051213	dioxygenase activity	molecular_function	0.032884	17	1681	216	61384
GO:0016891	endoribonuclease activity, producing 5'-phosphomonoesters	molecular_function	0.040806	17	1681	190	61384
GO:0004523	RNA-DNA hybrid ribonuclease activity	molecular_function	0.010986	14	1681	111	61384
GO:0016702	oxidoreductase activity, acting on single donors with incorporation of molecular oxygen, incorporation of two atoms of oxygen	molecular_function	0.049286	13	1681	151	61384
GO:0045182	translation regulator activity	molecular_function	0.0071503	11	1681	54	61384
GO:0010309	acireductone dioxygenase [iron(II)-requiring] activity	molecular_function	6.4401e-06	10	1681	31	61384
GO:0008536	Ran GTPase binding	molecular_function	0.0071503	9	1681	44	61384
GO:0017016	Ras GTPase binding	molecular_function	0.040806	9	1681	66	61384
GO:0031267	small GTPase binding	molecular_function	0.040806	9	1681	66	61384
GO:0051020	GTPase binding	molecular_function	0.040806	9	1681	66	61384
GO:0009790	embryo development	biological_process	0.024072	8	1681	55	61384
GO:0000334	3-hydroxyanthranilate 3,4-dioxygenase activity	molecular_function	0.0060228	5	1681	13	61384
GO:0035299	inositol pentakisphosphate 2-kinase activity	molecular_function	0.019636	4	1681	10	61384
