# Supplementary material for: Comparative Transcriptome Analysis Revealing the Different Germination Process in Aryloxyphenoxypropionate-Resistant and APP-Susceptible Asia Minor Bluegrass (Polypogon fugax)
Source: Plants (Basel). 2020 Sep 12;9(9):1191. doi: 10.3390/plants9091191 (PMC7569813; doi:10.3390/plants9091191)
Supplement: Supplementary file 1 [file plants-09-01191-s001.zip › Supplemental Table S4.xlsx]

## Sheet: LS DEGs
Table S4. Go function enrichment of up- or down-regulated genes at 3DAI compared with 6 DAI in LS
Up-regulated DEGs
GO_accession	Description	Term_type	Corrected_pValue	DEG_item	DEG_list	Bg_item	Bg_list
GO:0008152	metabolic process	biological_process	2.1074e-24	3958	6362	33788	61384
GO:0003824	catalytic activity	molecular_function	4.7321e-30	3426	6362	27822	61384
GO:0044699	single-organism process	biological_process	2.0336e-11	2955	6362	25337	61384
GO:0044710	single-organism metabolic process	biological_process	1.4169e-20	1894	6362	14737	61384
GO:0016740	transferase activity	molecular_function	0.026118	1194	6362	9746	61384
GO:1901564	organonitrogen compound metabolic process	biological_process	2.7414e-07	1080	6362	8740	61384
GO:0016491	oxidoreductase activity	molecular_function	4.0279e-45	1042	6362	6586	61384
GO:0055114	oxidation-reduction process	biological_process	1.0922e-44	1041	6362	6605	61384
GO:0044281	small molecule metabolic process	biological_process	0.00082202	805	6362	6479	61384
GO:1901566	organonitrogen compound biosynthetic process	biological_process	0.0041502	593	6362	4927	61384
GO:0044711	single-organism biosynthetic process	biological_process	0.00074278	547	6362	4203	61384
GO:0006082	organic acid metabolic process	biological_process	0.041803	453	6362	3576	61384
GO:0043436	oxoacid metabolic process	biological_process	0.043132	451	6362	3562	61384
GO:0019752	carboxylic acid metabolic process	biological_process	0.026118	446	6362	3492	61384
GO:0005975	carbohydrate metabolic process	biological_process	0.00057738	442	6362	3378	61384
GO:0055085	transmembrane transport	biological_process	0.047529	416	6362	3545	61384
GO:0055086	nucleobase-containing small molecule metabolic process	biological_process	0.030552	383	6362	3036	61384
GO:0043604	amide biosynthetic process	biological_process	0.043633	360	6362	3051	61384
GO:0048037	cofactor binding	molecular_function	1.673e-10	353	6362	2344	61384
GO:0006629	lipid metabolic process	biological_process	0.0045692	332	6362	2421	61384
GO:0050662	coenzyme binding	molecular_function	1.1921e-07	285	6362	1925	61384
GO:0005840	ribosome	cellular_component	0.00060151	264	6362	2098	61384
GO:0044283	small molecule biosynthetic process	biological_process	0.0032771	258	6362	1865	61384
GO:0022613	ribonucleoprotein complex biogenesis	biological_process	0.0079352	258	6362	2133	61384
GO:0006753	nucleoside phosphate metabolic process	biological_process	0.0052465	257	6362	1920	61384
GO:0046906	tetrapyrrole binding	molecular_function	1.7263e-25	257	6362	1229	61384
GO:0042254	ribosome biogenesis	biological_process	0.0047854	256	6362	2097	61384
GO:0009117	nucleotide metabolic process	biological_process	0.0041631	255	6362	1894	61384
GO:0051186	cofactor metabolic process	biological_process	0.00011928	254	6362	1741	61384
GO:0020037	heme binding	molecular_function	5.0578e-26	253	6362	1194	61384
GO:0016746	transferase activity, transferring acyl groups	molecular_function	2.0235e-12	229	6362	1290	61384
GO:0003735	structural constituent of ribosome	molecular_function	5.1694e-05	223	6362	1735	61384
GO:1901657	glycosyl compound metabolic process	biological_process	5.1694e-05	222	6362	1536	61384
GO:0009116	nucleoside metabolic process	biological_process	5.021e-05	220	6362	1518	61384
GO:0019693	ribose phosphate metabolic process	biological_process	0.0015878	219	6362	1570	61384
GO:0008610	lipid biosynthetic process	biological_process	0.00012253	217	6362	1428	61384
GO:0016757	transferase activity, transferring glycosyl groups	molecular_function	5.021e-05	216	6362	1384	61384
GO:0016798	hydrolase activity, acting on glycosyl bonds	molecular_function	0.0073563	216	6362	1615	61384
GO:0004553	hydrolase activity, hydrolyzing O-glycosyl compounds	molecular_function	0.002062	205	6362	1491	61384
GO:0032787	monocarboxylic acid metabolic process	biological_process	4.3902e-05	203	6362	1331	61384
GO:0009119	ribonucleoside metabolic process	biological_process	0.0007823	201	6362	1413	61384
GO:0016053	organic acid biosynthetic process	biological_process	0.011506	201	6362	1418	61384
GO:0046394	carboxylic acid biosynthetic process	biological_process	0.011506	201	6362	1418	61384
GO:0042278	purine nucleoside metabolic process	biological_process	0.0007823	196	6362	1373	61384
GO:0046128	purine ribonucleoside metabolic process	biological_process	0.0007823	196	6362	1373	61384
GO:0006732	coenzyme metabolic process	biological_process	0.0058986	194	6362	1365	61384
GO:0016747	transferase activity, transferring acyl groups other than amino-acyl groups	molecular_function	1.5091e-13	189	6362	980	61384
GO:0016705	oxidoreductase activity, acting on paired donors, with incorporation or reduction of molecular oxygen	molecular_function	1.2256e-07	187	6362	1152	61384
GO:0006163	purine nucleotide metabolic process	biological_process	0.0060923	186	6362	1350	61384
GO:0009259	ribonucleotide metabolic process	biological_process	0.013563	184	6362	1354	61384
GO:0009150	purine ribonucleotide metabolic process	biological_process	0.0069274	183	6362	1329	61384
GO:0009141	nucleoside triphosphate metabolic process	biological_process	0.00092201	176	6362	1228	61384
GO:0016614	oxidoreductase activity, acting on CH-OH group of donors	molecular_function	1.2704e-07	175	6362	1047	61384
GO:0009144	purine nucleoside triphosphate metabolic process	biological_process	0.0007823	174	6362	1208	61384
GO:0009199	ribonucleoside triphosphate metabolic process	biological_process	0.0007823	174	6362	1208	61384
GO:0009205	purine ribonucleoside triphosphate metabolic process	biological_process	0.0007823	174	6362	1208	61384
GO:0009161	ribonucleoside monophosphate metabolic process	biological_process	0.0052465	174	6362	1247	61384
GO:0009123	nucleoside monophosphate metabolic process	biological_process	0.011639	174	6362	1270	61384
GO:0009126	purine nucleoside monophosphate metabolic process	biological_process	0.0026304	173	6362	1222	61384
GO:0009167	purine ribonucleoside monophosphate metabolic process	biological_process	0.0026304	173	6362	1222	61384
GO:0046034	ATP metabolic process	biological_process	0.0015878	170	6362	1189	61384
GO:0005506	iron ion binding	molecular_function	3.7541e-08	170	6362	1002	61384
GO:0016758	transferase activity, transferring hexosyl groups	molecular_function	3.2518e-05	158	6362	945	61384
GO:0006118	obsolete electron transport	biological_process	7.8307e-07	153	6362	910	61384
GO:0016616	oxidoreductase activity, acting on the CH-OH group of donors, NAD or NADP as acceptor	molecular_function	1.7e-06	149	6362	873	61384
GO:0016209	antioxidant activity	molecular_function	3.2073e-20	136	6362	545	61384
GO:0016684	oxidoreductase activity, acting on peroxide as acceptor	molecular_function	1.1491e-18	111	6362	423	61384
GO:0006979	response to oxidative stress	biological_process	3.3221e-17	110	6362	427	61384
GO:0009055	electron carrier activity	molecular_function	0.0041502	108	6362	703	61384
GO:0006804	obsolete peroxidase reaction	biological_process	1.2921e-20	106	6362	370	61384
GO:0004601	peroxidase activity	molecular_function	1.2921e-20	106	6362	370	61384
GO:0006733	oxidoreduction coenzyme metabolic process	biological_process	0.0031757	105	6362	661	61384
GO:0005509	calcium ion binding	molecular_function	0.00083962	101	6362	582	61384
GO:0072330	monocarboxylic acid biosynthetic process	biological_process	0.043001	95	6362	617	61384
GO:0006631	fatty acid metabolic process	biological_process	0.047529	80	6362	510	61384
GO:0046496	nicotinamide nucleotide metabolic process	biological_process	0.043132	73	6362	453	61384
GO:0006633	fatty acid biosynthetic process	biological_process	0.045225	70	6362	430	61384
GO:0006694	steroid biosynthetic process	biological_process	0.0041502	69	6362	385	61384
GO:0008202	steroid metabolic process	biological_process	0.0052465	69	6362	389	61384
GO:0005507	copper ion binding	molecular_function	0.0021769	67	6362	377	61384
GO:0045454	cell redox homeostasis	biological_process	0.017367	46	6362	249	61384
GO:0008171	O-methyltransferase activity	molecular_function	0.00066286	45	6362	195	61384
GO:0016701	oxidoreductase activity, acting on single donors with incorporation of molecular oxygen	molecular_function	0.017914	45	6362	249	61384
GO:0015994	chlorophyll metabolic process	biological_process	0.040715	43	6362	232	61384
GO:0004866	endopeptidase inhibitor activity	molecular_function	0.037507	42	6362	242	61384
GO:0061135	endopeptidase regulator activity	molecular_function	0.037507	42	6362	242	61384
GO:0005618	cell wall	cellular_component	0.0041631	39	6362	190	61384
GO:0009725	response to hormone	biological_process	0.014315	37	6362	191	61384
GO:0009719	response to endogenous stimulus	biological_process	0.034376	37	6362	201	61384
GO:0004867	serine-type endopeptidase inhibitor activity	molecular_function	0.00082202	37	6362	170	61384
GO:0044445	cytosolic part	cellular_component	0.043132	35	6362	176	61384
GO:0016782	transferase activity, transferring sulfur-containing groups	molecular_function	0.0015878	30	6362	129	61384
GO:0009733	response to auxin	biological_process	5.324e-07	27	6362	83	61384
GO:0008146	sulfotransferase activity	molecular_function	0.00044395	24	6362	84	61384
GO:0004298	threonine-type endopeptidase activity	molecular_function	0.02177	22	6362	102	61384
GO:0070003	threonine-type peptidase activity	molecular_function	0.02177	22	6362	102	61384
GO:0048046	apoplast	cellular_component	6.0863e-07	19	6362	38	61384
GO:0005835	fatty acid synthase complex	cellular_component	0.043132	19	6362	74	61384
GO:0016762	xyloglucan:xyloglucosyl transferase activity	molecular_function	6.0863e-07	19	6362	38	61384
GO:0004315	3-oxoacyl-[acyl-carrier-protein] synthase activity	molecular_function	0.0096455	19	6362	63	61384
GO:0004312	fatty acid synthase activity	molecular_function	0.043132	19	6362	74	61384
GO:0030259	lipid glycosylation	biological_process	0.0064622	14	6362	39	61384
GO:0009654	photosystem II oxygen evolving complex	cellular_component	0.033902	14	6362	50	61384
GO:0004144	diacylglycerol O-acyltransferase activity	molecular_function	0.0069274	13	6362	34	61384
GO:0016411	acylglycerol O-acyltransferase activity	molecular_function	0.0069274	13	6362	34	61384
GO:0003885	D-arabinono-1,4-lactone oxidase activity	molecular_function	0.037507	9	6362	23	61384
GO:0016899	oxidoreductase activity, acting on the CH-OH group of donors, oxygen as acceptor	molecular_function	0.037507	9	6362	23	61384
GO:0004853	uroporphyrinogen decarboxylase activity	molecular_function	0.035475	7	6362	15	61384
GO:0004664	prephenate dehydratase activity	molecular_function	0.039323	7	6362	15	61384
Down-regulated DEGs
GO_accession	Description	Term_type	Corrected_pValue	DEG_item	DEG_list	Bg_item	Bg_list
GO:0045735	nutrient reservoir activity	molecular_function	3.0447e-14	29	1798	176	61384
GO:0009790	embryo development	biological_process	8.8213e-05	12	1798	55	61384
GO:0010309	acireductone dioxygenase [iron(II)-requiring] activity	molecular_function	0.0014408	8	1798	31	61384
GO:0005811	lipid particle	cellular_component	0.030676	7	1798	32	61384
GO:0012511	monolayer-surrounded lipid storage body	cellular_component	0.030676	7	1798	32	61384
GO:0035299	inositol pentakisphosphate 2-kinase activity	molecular_function	8.8213e-05	6	1798	10	61384
GO:0000334	3-hydroxyanthranilate 3,4-dioxygenase activity	molecular_function	0.0084203	5	1798	13	61384
GO:0016662	oxidoreductase activity, acting on other nitrogenous compounds as donors, cytochrome as acceptor	molecular_function	0.0084203	5	1798	11	61384
GO:0042279	nitrite reductase (cytochrome, ammonia-forming) activity	molecular_function	0.0084203	5	1798	11	61384
