# Supplementary material for: Comparative Transcriptome Analysis Revealing the Different Germination Process in Aryloxyphenoxypropionate-Resistant and APP-Susceptible Asia Minor Bluegrass (Polypogon fugax)
Source: Plants (Basel). 2020 Sep 12;9(9):1191. doi: 10.3390/plants9091191 (PMC7569813; doi:10.3390/plants9091191)
Supplement: Supplementary file 1 [file plants-09-01191-s001.zip › Supplemental Table S3.xlsx]

## Sheet: Sheet1
Table S3. DEGs with opposite expression LS and LR.
Gene ID	log2FC(LS_6d vs LS_3d)	log2FC(LR_6d vs LR_3d)	Description
DEGs up-regulated in LS but down-regulated in LR comparison
Cluster-37472.73026	2.71	-1.67	retrotransposon protein
Cluster-37472.50669	2.12	-2.84	uncharacterized protein
Cluster-37472.56624	2.52	-1.77	uncharacterized protein
Cluster-37472.41213	1.79	-1.45	uncharacterized protein
Cluster-37472.26246	1.3	-1.16	LOB domain-containing protein
Cluster-37472.41815	1.42	-2.24	--
Cluster-37472.74064	2.46	-1.54	--
DEGs down-regulated in LS but up-regulated in LR comparison
Cluster-26005.1	-1.38	6.08	wheat leaf rust resistance Lr21
Cluster-37472.6899	-2.48	1.33	hypothetical protein
Cluster-37472.1836	-1.23	1.19	hypothetical protein
Cluster-29575.0	-9.04	8.62	hypothetical protein
Cluster-37472.50653	-1.17	1.12	hypothetical protein
Cluster-37472.62850	-1.18	1.18	hypothetical protein
Cluster-37472.27785	-1.48	1.18	E3 ubiquitin-protein ligase ATL6-like
Cluster-37472.35280	-1.44	1.21	uncharacterized protein
Cluster-37472.56446	-1.4	1.22	dihydroflavonol 4-reductase
Cluster-51396.0	-1.69	3	phytochrome-interacting factor 4
Cluster-37472.23110	-1.97	1.05	9-cis-epoxycarotenoid dioxygenase
Cluster-37472.12909	-4.85	1.08	--
Cluster-37472.77612	-3.79	2.95	--
