# Supplementary material for: Comparative Transcriptome Analysis Revealing the Different Germination Process in Aryloxyphenoxypropionate-Resistant and APP-Susceptible Asia Minor Bluegrass (Polypogon fugax)
Source: Plants (Basel). 2020 Sep 12;9(9):1191. doi: 10.3390/plants9091191 (PMC7569813; doi:10.3390/plants9091191)
Supplement: Supplementary file 1 [file plants-09-01191-s001.zip › Supplemental Table S1.xlsx]

## Sheet: Sheet1
Table S1. Overview of the sequencing reads obtained from each sample.
Sample	Raw Reads	Clean Reads	Clean Bases	Error (%)	Q20 (%)	Q30 (%)	GC Content (%)
LR_3d_1	46947070	46112196	6.92G	0.03	97.95	94.2	55.51
LR_3d_2	57819080	56883382	8.53G	0.03	97.89	94.03	55.32
LR_3d_3	61713628	60389070	9.06G	0.03	97.87	93.97	55.07
LR_6d_1	55934224	55303162	8.3G	0.02	98	94.24	55.02
LR_6d_2	53631602	52984034	7.95G	0.02	98.03	94.3	55.09
LR_6d_3	63912876	63221906	9.48G	0.03	97.92	94.08	55.1
LS_3d_1	56261812	55216600	8.28G	0.03	97.83	93.9	54.98
LS_3d_2	56163918	55050700	8.26G	0.03	97.84	93.88	54.59
LS_3d_3	56540874	55577868	8.34G	0.03	97.89	94.03	54.98
LS_6d_1	57849026	56878644	8.53G	0.03	97.88	93.98	54.88
LS_6d_2	48963372	48180318	7.23G	0.03	97.92	94.1	54.63
LS_6d_3	49585538	48901900	7.34G	0.02	98.01	94.28	53.51
