# Supplementary material for: Comparative Transcriptome Analysis Revealing the Different Germination Process in Aryloxyphenoxypropionate-Resistant and APP-Susceptible Asia Minor Bluegrass (Polypogon fugax)
Source: Plants (Basel). 2020 Sep 12;9(9):1191. doi: 10.3390/plants9091191 (PMC7569813; doi:10.3390/plants9091191)
Supplement: Supplementary file 1 [file plants-09-01191-s001.zip › Supplemental Table S2.xlsx]

## Sheet: Sheet1
Table S2. Functional annotations of unigenes in the databases.
Databases	Number of Unigenes	Percentage (%)
Annotated in NR	67183	44.98
Annotated in NT	68540	45.89
Annotated in KO	22834	15.29
Annotated in SwissProt	52642	35.25
Annotated in PFAM	61384	41.1
Annotated in GO	61384	41.1
Annotated in KOG	20042	13.42
Annotated in all Databases	8625	5.77
Annotated in at least one Database	99209	66.43
Total Unigenes	149330	100
